# Supplementary material for: Fast and sensitive validation of fusion transcripts in whole-genome sequencing data
Source: BMC Bioinformatics. 2023 Sep 23;24:359. doi: 10.1186/s12859-023-05489-5 (PMC10518092; doi:10.1186/s12859-023-05489-5)
Supplement: Supplementary file 4 — Additional file 4. Validated fusions in cancer cell lines. [file 12859_2023_5489_MOESM4_ESM.txt]

Additional file 4. Validated fusions in cancer cell lines.
Cell line	5' fusion partner	3' fusion partner	5' symbol	3' symbol	5' chromosome	5' detected fusion junctions hg38	5' strand	3' chromosome	3' detected fusion junctions hg38	3' strand	Fusion in-frame
BT-474	ENSG00000020256	ENSG00000087495	ZFP64	PHACTR3	20	52160123	-	20	59743107	+	TRUE
BT-474	ENSG00000083168	ENSG00000104368	KAT6A	PLAT	8	42048378	-	8	42180685	-	FALSE
BT-474	ENSG00000101040	ENSG00000126001	ZMYND8	CEP250	20	47224317	-	20	35490637;35491212	+	FALSE
BT-474	ENSG00000108395	ENSG00000278259	TRIM37	MYO19	17	59084002	-	17	36507924;36507512	-	TRUE
BT-474	ENSG00000108510	ENSG00000141376	MED13	BCAS3	17	62052537	-	17	61388618;61391977	+	TRUE
BT-474	ENSG00000124164	ENSG00000161405	VAPB	IKZF3	20	58389517	+	17	39777767;39766493;39788374	-	TRUE
BT-474	ENSG00000124209	ENSG00000099331	RAB22A	MYO9B	20	58311122	+	19	17145397	+	FALSE
BT-474	ENSG00000125686	ENSG00000166263	MED1	STXBP4	17	39451038	-	17	55141310	+	TRUE
BT-474	ENSG00000125686	ENSG00000167107	MED1	ACSF2	17	39439165	-	17	50471028	+	TRUE
BT-474	ENSG00000131748	ENSG00000101134	STARD3	DOK5	17	39637231	+	20	54643458	+	FALSE
BT-474	ENSG00000137478	ENSG00000184154	FCHSD2	LRTOMT	11	72984088	-	11	72088297;72094948	+	TRUE
BT-474	ENSG00000140396	ENSG00000164684	NCOA2	ZNF704	8	70403700;70403195;70403334	-	8	80821615;80821612	-	FALSE
BT-474	ENSG00000141232	ENSG00000275066	TOB1	SYNRG	17	50866058	-	17	37520648	-	FALSE
BT-474	ENSG00000141736	ENSG00000278540	ERBB2	ACACA	17	39713269	+	17	37149974	-	FALSE
BT-474	ENSG00000141867	ENSG00000132005	BRD4	RFX1	19	15332290;15331836	-	19	13993895;13998317	-	FALSE
BT-474	ENSG00000153207	ENSG00000138744	AHCTF1	NAAA	1	246931578;246931129	-	4	75925811;75921123	-	FALSE
BT-474	ENSG00000164970	ENSG00000122735	FAM219A	DNAI1	9	34458204	-	9	34483448	+	TRUE
BT-474	ENSG00000167106	ENSG00000148337	FAM102A	CIZ1	9	127979992	-	9	128185776;128187934;128180799	-	FALSE
BT-474	ENSG00000167460	ENSG00000161860	TPM4	SYCE2	19	16089120	+	19	12904666;12904830	-	FALSE
BT-474	ENSG00000170266	ENSG00000153551	GLB1	CMTM7	3	33014056	-	3	32441840	+	TRUE
BT-474	ENSG00000170832	ENSG00000125686	USP32	MED1	17	60345481	-	17	39447904	-	FALSE
BT-474	ENSG00000185896	ENSG00000126217	LAMP1	MCF2L	13	113297495	+	13	113064304	+	FALSE
BT-474	ENSG00000186526	ENSG00000105135	CYP4F8	ILVBL	19	15624094	+	19	15120081	-	TRUE
BT-474	ENSG00000276293	ENSG00000108384	PIP4K2B	RAD51C	17	38777687	-	17	58732484;58724040;58732481;58734118	+	TRUE
BT-474	ENSG00000278540	ENSG00000141736	ACACA	ERBB2	17	37369370	-	17	39715286	+	FALSE
BT-474	ENSG00000278540	ENSG00000141750	ACACA	STAC2	17	37122531;37374285;37374338	-	17	39218173;39211280;39211500	-	TRUE
MCF7	ENSG00000035499	ENSG00000164181	DEPDC1B	ELOVL7	5	60638750	-	5	60757645	-	TRUE
MCF7	ENSG00000062716	ENSG00000108443	VMP1	RPS6KB1	17	59834050	+	17	59936215	+	FALSE
MCF7	ENSG00000064999	ENSG00000065060	ANKS1A	UHRF1BP1	6	34889599	+	6	34834217	+	TRUE
MCF7	ENSG00000073417	ENSG00000176700	PDE8A	SCAND2P	15	84982348	+	15	84637347	+	FALSE
MCF7	ENSG00000086712	ENSG00000169895	TXLNG	SYAP1	X	16786589;16793786;16790549	+	X	16735227;16735265	+	TRUE
MCF7	ENSG00000087152	ENSG00000161682	ATXN7L3	FAM171A2	17	44198020	-	17	44356588	-	FALSE
MCF7	ENSG00000090060	ENSG00000140057	PAPOLA	AK7	14	96502600	+	14	96437835	+	FALSE
MCF7	ENSG00000091831	ENSG00000120262	ESR1	CCDC170	6	151702005	+	6	151573174;151585889	+	FALSE
MCF7	ENSG00000099331	ENSG00000130475	MYO9B	FCHO1	19	17102557	+	19	17770425;17770792	+	TRUE
MCF7	ENSG00000101040	ENSG00000170832	ZMYND8	USP32	20	47282102	-	17	60345608	-	FALSE
MCF7	ENSG00000104356	ENSG00000132561	POP1	MATN2	8	98117390;98117865	+	8	98030462	+	FALSE
MCF7	ENSG00000108384	ENSG00000163635	RAD51C	ATXN7	17	58720812;58724100	+	3	63979915	+	TRUE
MCF7	ENSG00000108443	ENSG00000062716	RPS6KB1	VMP1	17	59914702;59914703;59910611;59912804	+	17	59839768;59838295	+	TRUE
MCF7	ENSG00000108443	ENSG00000139734	RPS6KB1	DIAPH3	17	59930174;59930432	+	13	59666846	-	FALSE
MCF7	ENSG00000121101	ENSG00000144724	TEX14	PTPRG	17	58559453	-	3	61748878	+	TRUE
MCF7	ENSG00000124151	ENSG00000087460	NCOA3	GNAS	20	47502019	+	20	58895612	+	FALSE
MCF7	ENSG00000124171	ENSG00000141376	PARD6B	BCAS3	20	50731852	+	17	61368327	+	FALSE
MCF7	ENSG00000124181	ENSG00000198900	PLCG1	TOP1	20	41137858;41137035	+	20	41101238;41101209	+	TRUE
MCF7	ENSG00000124198	ENSG00000196562	ARFGEF2	SULF2	20	48922010;48921958	+	20	47736942	-	TRUE
MCF7	ENSG00000124243	ENSG00000101040	BCAS4	ZMYND8	20	50795173	+	20	47221474	-	FALSE
MCF7	ENSG00000124243	ENSG00000141376	BCAS4	BCAS3	20	50795173;50796973;50795090	+	17	61368327;61354362;61353588;61391977;61245166;61278972;61368393;61388618	+	TRUE
MCF7	ENSG00000127616	ENSG00000142453	SMARCA4	CARM1	19	10986593;10961174;10984373	+	19	10904951	+	TRUE
MCF7	ENSG00000130653	ENSG00000148399	PNPLA7	DPH7	9	137515379	-	9	137555648	-	TRUE
MCF7	ENSG00000134759	ENSG00000141424	ELP2	SLC39A6	18	36133316	+	18	36114474	-	TRUE
MCF7	ENSG00000137486	ENSG00000149243	ARRB1	KLHL35	11	75351588;75310212	-	11	75425581;75422768	-	FALSE
MCF7	ENSG00000141424	ENSG00000134759	SLC39A6	ELP2	18	36129114;36116674	-	18	36160932;36136307	+	TRUE
MCF7	ENSG00000143614	ENSG00000143552	GATAD2B	NUP210L	1	153922733;153889676	-	1	154027597;154030054;154030052	-	FALSE
MCF7	ENSG00000145808	ENSG00000113396	ADAMTS19	SLC27A6	5	129460482;129461757	+	5	129028345	+	FALSE
MCF7	ENSG00000167491	ENSG00000129933	GATAD2A	MAU2	19	19507041	+	19	19339116	+	FALSE
MCF7	ENSG00000168710	ENSG00000108384	AHCYL1	RAD51C	1	109985172;110004451;109985543	+	17	58734118	+	TRUE
MCF7	ENSG00000173473	ENSG00000164035	SMARCC1	EMCN	3	47738029	-	4	100570325;100583966	-	FALSE
MCF7	ENSG00000180611	ENSG00000114279	MB21D2	FGF12	3	192917630	-	3	192360538	-	TRUE
MCF7	ENSG00000182247	ENSG00000242741	UBE2E2	LINC02005	3	23217312	+	3	73869776	+	FALSE
MCF7	ENSG00000196562	ENSG00000163637	SULF2	PRICKLE2	20	47785343;47786048;47785835	-	3	64099925	-	FALSE
MCF7	ENSG00000196586	ENSG00000112701	MYO6	SENP6	6	75749423	+	6	75678583	+	FALSE
CCRF-CEM	ENSG00000186409	ENSG00000125450	CCDC30	NUP85	1	42480566	+	17	75231340	+	FALSE
LAMA-84	ENSG00000097007	ENSG00000186716	ABL1	BCR	9	130714455;130714455	+	22	23292541;23295024	+	TRUE
LAMA-84	ENSG00000186716	ENSG00000097007	BCR	ABL1	22	23290413	+	9	130854064	+	TRUE
LAMA-84	ENSG00000065268	ENSG00000116017	WDR18	ARID3A	19	984563	+	19	960092	+	TRUE
MOLM-13	ENSG00000118058	ENSG00000171843	KMT2A	MLLT3	11	118484975;118484314	+	9	20365744;20365744	-	TRUE
MV4-11	ENSG00000172493	ENSG00000118058	AFF1	KMT2A	4	87084165;87084164	+	11	118484184;118484183	+	TRUE
MV4-11	ENSG00000118058	ENSG00000172493	KMT2A	AFF1	11	118482495;118482092	+	4	87089984;87089984	+	TRUE
OPM-2	ENSG00000184305	ENSG00000138722	CCSER1	MMRN1	4	90313047;90127831	+	4	89951605;89894724	+	FALSE
OPM-2	ENSG00000142949	ENSG00000117411	PTPRF	B4GALT2	1	43613715	+	1	43984865	+	TRUE
THP-1	ENSG00000118058	ENSG00000171843	KMT2A	MLLT3	11	118482495;118482092	+	9	20365744;20365744	-	TRUE
THP-1	ENSG00000164975	ENSG00000118058	SNAPC3	KMT2A	9	15458067	+	11	118488614	+	FALSE
THP-1	ENSG00000160293	ENSG00000107105	VAV2	ELAVL2	9	133992075	-	9	23762249	-	TRUE
